# Supplementary material for: Multimodal Approach to Assessment of Fecal Microbiota Donors based on Three Complementary Methods
Source: J Clin Med. 2020 Jun 29;9(7):2036. doi: 10.3390/jcm9072036 (PMC7409046; doi:10.3390/jcm9072036)
Supplement: Supplementary file 1 [file jcm-09-02036-s001.zip]

Archive with 7 entries (6 files):
- Table S1.xlsx
- __MACOSX/
- __MACOSX/._Table S1.xlsx
- Table S2.xlsx
- __MACOSX/._Table S2.xlsx
- Supplementary matrial description.docx
- __MACOSX/._Supplementary matrial description.docx
