# Supplementary material for: Multimodal Approach to Assessment of Fecal Microbiota Donors based on Three Complementary Methods
Source: J Clin Med. 2020 Jun 29;9(7):2036. doi: 10.3390/jcm9072036 (PMC7409046; doi:10.3390/jcm9072036)
Supplement: Supplementary file 1 [file jcm-09-02036-s001.zip › Table S1.xlsx]

## Sheet: Raw Data
sample_id	donor	day	percent_alive	alive_per_ml	percent_dead	dead_per_ml	percent_unknown	unknown_per_ml	percent_pi_neg_syto9_neg	pi_neg_syto9_neg_per_ml	total_per_ml
A1	A	1	64.8	2.83701e+09	12	5.25373e+08	23.2	1.01572e+09	11.6	5.0786e+08	4.37811e+09
A2	A	2	73.7	5.03008e+09	4	2.73003e+08	22.3	1.52199e+09	16.5	1.12614e+09	6.82507e+09
A3	A	3	78.5	8.0947e+09	2.8	2.88728e+08	18.7	1.92829e+09	14.9	1.53645e+09	1.03117e+10
A4	A	4	79.1	1.83505e+10	5.2	1.20636e+09	15.7	3.64227e+09	10.2	2.36631e+09	2.31991e+10
A5	A	5	67	1.55096e+10	9.6	2.22227e+09	23.4	5.41679e+09	12.7	2.93988e+09	2.31487e+10
A6	A	6	78.3	1.75546e+10	5.7	1.27792e+09	16	3.58714e+09	8.6	1.92809e+09	2.24196e+10
A7	A	7	72.5	7.38664e+09	3.7	3.76974e+08	23.8	2.42486e+09	13.6	1.38563e+09	1.01885e+10
A8	A	8	83.2	3.1361e+10	1.9	7.16177e+08	14.9	5.61634e+09	10.2	3.84474e+09	3.76935e+10
A9	A	9	77.1	9.9981e+09	3.5	4.53869e+08	19.4	2.51573e+09	12.5	1.62096e+09	1.29677e+10
A10	A	10	63.3	7.3352e+09	8	9.27039e+08	28.7	3.32575e+09	16.1	1.86567e+09	1.1588e+10
B1	B	1	44.2	8.19198e+08	10.6	1.96459e+08	45.2	8.37732e+08	32.4	6.00498e+08	1.85339e+09
B2	B	2	74.8	1.20879e+10	2.8	4.52487e+08	22.4	3.61989e+09	17.4	2.81188e+09	1.61602e+10
B3	B	3	73.5	1.14622e+10	7.1	1.10724e+09	19.4	3.0254e+09	11.8	1.84019e+09	1.55949e+10
B4	B	4	80.6	2.008e+10	2.9	7.22482e+08	16.5	4.11068e+09	12.2	3.03941e+09	2.49132e+10
B5	B	5	76	1.48455e+10	4.7	9.18075e+08	19.3	3.76997e+09	11.3	2.20729e+09	1.95335e+10
B6	B	6	77	1.34458e+10	5.8	1.0128e+09	17.2	3.00347e+09	7.5	1.30965e+09	1.74621e+10
B7	B	7	57.1	3.5431e+09	5.4	3.35075e+08	37.5	2.32691e+09	27.7	1.71881e+09	6.20508e+09
B8	B	8	66.5	8.33307e+09	5.2	6.51608e+08	28.3	3.54625e+09	20.3	2.54378e+09	1.25309e+10
B9	B	9	81.9	1.39948e+10	3.9	6.66421e+08	14.2	2.42646e+09	8.5	1.45246e+09	1.70877e+10
B10	B	10	70.6	2.24709e+10	8	2546275733	21.4	6.81129e+09	8	2.54628e+09	3.18284e+10
C1	C	1	58.4	5.9458e+09	7.6	7.73768e+08	34	3.4616e+09	23.2	2.36203e+09	1.01812e+10
C2	C	2	57.3	1.29217e+10	11.9	2.68357e+09	30.8	6.9457e+09	21.4	4.82591e+09	2.2551e+10
C3	C	3	72.6	2.01622e+10	7.3	2.02733e+09	20.1	5.58209e+09	14.3	3.97134e+09	2.77716e+10
C4	C	4	46.2	5.64909e+09	11.6	1.41839e+09	42.2	5.15999e+09	25.8	3.15469e+09	1.22275e+10
C5	C	5	70.5	4.86992e+09	4.1	2.83215e+08	25.4	1.75455e+09	13.8	9.5326e+08	6.90768e+09
C6	C	6	64.9	4.65716e+09	5	3.58795e+08	30.1	2.15995e+09	14.2	1.01898e+09	7.1759e+09
C7	C	7	63	5.654e+09	5.9	5.29501e+08	31.1	2.7911e+09	19.7	1.768e+09	8.9746e+09
C8	C	8	66.9	1.4953e+10	6.3	1.40813e+09	26.8	5.99014e+09	16.3	3.64326e+09	2.23513e+10
C9	C	9	81.5	2.82513e+10	1.9	6.58619e+08	16.6	5.75425e+09	11.5	3.98638e+09	3.46642e+10
C10	C	10	45.6	9.29183e+09	21	4.27913e+09	33.4	6.80586e+09	10.5	2.13957e+09	2.03768e+10

## Sheet: Metrics
donor	alive_per_ml_average	alive_per_ml_stdev	dead_per_ml_average	dead_per_ml_stdev	unknown_per_ml_average	unknown_per_ml_stdev	total_average	total_stdev
A	1.23457e+10	8.5114e+09	8.26771e+08	6.09708e+08	3.09949e+09	1.5379e+09	1.6272e+10	1.01546e+10
B	1.21082e+10	6.6604e+09	8.60892e+08	6.59383e+08	3.3478e+09	1.5378e+09	1.63169e+10	8.51846e+09
C	1.12356e+10	7.91483e+09	1.44204e+09	1.26245e+09	4.64052e+09	1.92968e+09	1.73182e+10	9.60289e+09

## Sheet: Sheet3
sample_id	A1	A2	A3	A4	A5	A6	A7	A8	A9	A10	B1	B2	B3	B4	B5	B6	B7	B8	B9	B10	C1	C2	C3	C4	C5	C6	C7	C8	C9	C10
donor	A	A	A	A	A	A	A	A	A	A	B	B	B	B	B	B	B	B	B	B	C	C	C	C	C	C	C	C	C	C
day	1	2	3	4	5	6	7	8	9	10	1	2	3	4	5	6	7	8	9	10	1	2	3	4	5	6	7	8	9	10
percent_alive	64.8	73.7	78.5	79.1	67	78.3	72.5	83.2	77.1	63.3	44.2	74.8	73.5	80.6	76	77	57.1	66.5	81.9	70.6	58.4	57.3	72.6	46.2	70.5	64.9	63	66.9	81.5	45.6
alive_per_ml	2.83701e+09	5.03008e+09	8.0947e+09	1.83505e+10	1.55096e+10	1.75546e+10	7.38664e+09	3.1361e+10	9.9981e+09	7.3352e+09	8.19198e+08	1.20879e+10	1.14622e+10	2.008e+10	1.48455e+10	1.34458e+10	3.5431e+09	8.33307e+09	1.39948e+10	2.24709e+10	5.9458e+09	1.29217e+10	2.01622e+10	5.64909e+09	4.86992e+09	4.65716e+09	5.654e+09	1.4953e+10	2.82513e+10	9.29183e+09
	1.23457e+10	8.5114e+09									1.21082e+10	6.6604e+09									1.12356e+10	7.91483e+09
percent_dead	12	4	2.8	5.2	9.6	5.7	3.7	1.9	3.5	8	10.6	2.8	7.1	2.9	4.7	5.8	5.4	5.2	3.9	8	7.6	11.9	7.3	11.6	4.1	5	5.9	6.3	1.9	21
dead_per_ml	5.25373e+08	2.73003e+08	2.88728e+08	1.20636e+09	2.22227e+09	1.27792e+09	3.76974e+08	7.16177e+08	4.53869e+08	9.27039e+08	1.96459e+08	4.52487e+08	1.10724e+09	7.22482e+08	9.18075e+08	1.0128e+09	3.35075e+08	6.51608e+08	6.66421e+08	2546275733	7.73768e+08	2.68357e+09	2.02733e+09	1.41839e+09	2.83215e+08	3.58795e+08	5.29501e+08	1.40813e+09	6.58619e+08	4.27913e+09
	8.26771e+08	6.09708e+08									8.60892e+08	6.59383e+08									1.44204e+09	1.26245e+09
percent_unknown	23.2	22.3	18.7	15.7	23.4	16	23.8	14.9	19.4	28.7	45.2	22.4	19.4	16.5	19.3	17.2	37.5	28.3	14.2	21.4	34	30.8	20.1	42.2	25.4	30.1	31.1	26.8	16.6	33.4
unknown_per_ml	1.01572e+09	1.52199e+09	1.92829e+09	3.64227e+09	5.41679e+09	3.58714e+09	2.42486e+09	5.61634e+09	2.51573e+09	3.32575e+09	8.37732e+08	3.61989e+09	3.0254e+09	4.11068e+09	3.76997e+09	3.00347e+09	2.32691e+09	3.54625e+09	2.42646e+09	6.81129e+09	3.4616e+09	6.9457e+09	5.58209e+09	5.15999e+09	1.75455e+09	2.15995e+09	2.7911e+09	5.99014e+09	5.75425e+09	6.80586e+09
	3.09949e+09	1.5379e+09									3.3478e+09	1.5378e+09									4.64052e+09	1.92968e+09
percent_pi_neg_syto9_neg	11.6	16.5	14.9	10.2	12.7	8.6	13.6	10.2	12.5	16.1	32.4	17.4	11.8	12.2	11.3	7.5	27.7	20.3	8.5	8	23.2	21.4	14.3	25.8	13.8	14.2	19.7	16.3	11.5	10.5
pi_neg_syto9_neg_per_ml	5.0786e+08	1.12614e+09	1.53645e+09	2.36631e+09	2.93988e+09	1.92809e+09	1.38563e+09	3.84474e+09	1.62096e+09	1.86567e+09	6.00498e+08	2.81188e+09	1.84019e+09	3.03941e+09	2.20729e+09	1.30965e+09	1.71881e+09	2.54378e+09	1.45246e+09	2.54628e+09	2.36203e+09	4.82591e+09	3.97134e+09	3.15469e+09	9.5326e+08	1.01898e+09	1.768e+09	3.64326e+09	3.98638e+09	2.13957e+09
total_per_ml	4.37811e+09	6.82507e+09	1.03117e+10	2.31991e+10	2.31487e+10	2.24196e+10	1.01885e+10	3.76935e+10	1.29677e+10	1.1588e+10	1.85339e+09	1.61602e+10	1.55949e+10	2.49132e+10	1.95335e+10	1.74621e+10	6.20508e+09	1.25309e+10	1.70877e+10	3.18284e+10	1.01812e+10	2.2551e+10	2.77716e+10	1.22275e+10	6.90768e+09	7.1759e+09	8.9746e+09	2.23513e+10	3.46642e+10	2.03768e+10
	1.6272e+10	1.01546e+10									1.63169e+10	8.51846e+09									1.73182e+10	9.60289e+09
