# Supplementary material for: Multimodal Approach to Assessment of Fecal Microbiota Donors based on Three Complementary Methods
Source: J Clin Med. 2020 Jun 29;9(7):2036. doi: 10.3390/jcm9072036 (PMC7409046; doi:10.3390/jcm9072036)
Supplement: Supplementary file 1 [file jcm-09-02036-s001.zip › Table S2.xlsx]

## Sheet: stats
donor	sample-number	input	filtered	denoised	merged	non-chimeric
A	10	174785	100104	100104	86111	77833
A	1	182665	104847	104847	89904	80383
A	2	212162	122294	122294	104276	94017
A	3	209106	119768	119768	104374	93294
A	4	177306	99992	99992	85426	77809
A	5	111656	63192	63192	53528	50221
A	6	122801	68060	68060	59510	56308
A	7	149016	82798	82798	71054	65966
A	8	121410	66647	66647	56565	52579
A	9	157513	92041	92041	80723	71406
B	10	199337	113484	113484	97340	88254
B	1	195998	96239	96239	81273	71256
B	2	157523	84015	84015	70862	65041
B	3	212498	112631	112631	98556	88353
B	4	213686	109684	109684	94796	87003
B	5	198126	106392	106392	91532	84400
B	6	169446	91540	91540	79148	72089
B	7	196181	105017	105017	90391	80141
B	8	213979	121939	121939	105039	90662
B	9	119753	69898	69898	58784	53236
C	10	237645	138596	138596	123510	110528
C	1	213127	119541	119541	103518	87097
C	2	187531	108189	108189	95533	87602
C	3	207105	122076	122076	105651	94242
C	4	291029	164438	164438	145952	131296
C	5	218297	126904	126904	109031	95729
C	6	179483	102994	102994	90791	83368
C	7	237129	129732	129732	115862	105717
C	8	229724	130707	130707	114516	102450
C	9	198123	114620	114620	101819	90888
